# Supplementary material for: FluentDNA: Nucleotide Visualization of Whole Genomes, Annotations, and Alignments
Source: Front Genet. 2020 Apr 30;11:292. doi: 10.3389/fgene.2020.00292 (PMC7203487; doi:10.3389/fgene.2020.00292)
Supplement: DATA SHEET S4 — Manual annotations of human centromeres. [file Data_Sheet_4.csv]

chrY	manual	gene	1219001	1881701	.	+	.	gene_name=centromere
chrX	manual	gene	1908201	6482201	.	+	.	gene_name=centromere
chr22	manual	gene	85401	2602201	.	+	.	gene_name=centromere
chr21	manual	gene	549501	2793501	.	+	.	gene_name=centromere
chr20	manual	gene	707301	3870701	.	+	.	gene_name=centromere
chr19	manual	gene	897201	4306001	.	+	.	gene_name=centromere
chr18	manual	gene	332201	5766701	.	+	.	gene_name=centromere
chr17	manual	gene	840101	5011101	.	+	.	gene_name=centromere
chr16	manual	gene	700401	3181401	.	+	.	gene_name=centromere
chr15	manual	gene	1	2779401	.	+	.	gene_name=centromere
chr14	manual	gene	1	2306201	.	+	.	gene_name=centromere
chr13	manual	gene	1	2049701	.	+	.	gene_name=centromere
chr12	manual	gene	546901	3799001	.	+	.	gene_name=centromere
chr11	manual	gene	1039701	5503201	.	+	.	gene_name=centromere
chr10	manual	gene	889101	3751301	.	+	.	gene_name=centromere
chr9	manual	gene	1113201	3713601	.	+	.	gene_name=centromere
chr8	manual	gene	893901	3696201	.	+	.	gene_name=centromere
chr7	manual	gene	1219401	5382001	.	+	.	gene_name=centromere
chr6	manual	gene	1114501	2664201	.	+	.	gene_name=centromere
chr5	manual	gene	990801	5177401	.	+	.	gene_name=centromere
chr4	manual	gene	1048501	3125701	.	+	.	gene_name=centromere
chr3	manual	gene	1395601	4553301	.	+	.	gene_name=centromere
chr2	manual	gene	2171601	4247901	.	+	.	gene_name=centromere
chr1	manual	gene	2379801	5750201	.	+	.	gene_name=centromere
